# Supplementary material for: Association Between Hypertensive Disorders of Pregnancy and Patent Ductus Arteriosus in Very Preterm Infants: A Bayesian Model-Averaged Meta-Analysis
Source: Children (Basel). 2025 Jun 12;12(6):762. doi: 10.3390/children12060762 (PMC12191783; doi:10.3390/children12060762)
Supplement: Supplementary file 1 [file children-12-00762-s001.zip]

Archive with 1 entries (1 files):
- children-3675475-supplementary.pdf
